# Supplementary material for: Chronic Disease Monitoring: Methodology for Classification Error and Self-Selection Bias Correction in Clinical Laboratory Data
Source: Healthcare (Basel). 2025 Nov 25;13(23):3056. doi: 10.3390/healthcare13233056 (PMC12692549; doi:10.3390/healthcare13233056)
Supplement: Supplementary file 1 [file healthcare-13-03056-s001.zip]

Archive with 1 entries (1 files):
- healthcare-3929095-supplementary.pdf
